# Supplementary material for: Effective Privacy Protection Strategies for Pregnancy and Gestation Information From Electronic Medical Records: Retrospective Study in a National Health Care Data Network in China
Source: J Med Internet Res. 2024 Aug 20;26:e46455. doi: 10.2196/46455 (PMC11372317; doi:10.2196/46455)
Supplement: Multimedia Appendix 2 [file jmir_v26i1e46455_app2.zip]

Archive with 5 entries (4 files):
- Rcode/
- Rcode/privacy3.R
- __MACOSX/Rcode/._privacy3.R
- Rcode/privacy_test_result.R
- __MACOSX/Rcode/._privacy_test_result.R
