# Supplementary material for: Effective Privacy Protection Strategies for Pregnancy and Gestation Information From Electronic Medical Records: Retrospective Study in a National Health Care Data Network in China
Source: J Med Internet Res. 2024 Aug 20;26:e46455. doi: 10.2196/46455 (PMC11372317; doi:10.2196/46455)
Supplement: Multimedia Appendix 2 [file jmir_v26i1e46455_app2.zip › Rcode/privacy3.R]

##孕产隐私##
library(data.table)
library(tidyverse)
library(lubridate)
library(purrr)
rm(list = ls())
gc()
#一诉五史结构化文本#
if(FALSE){
  ##孕产关键词
  '怀孕|孕\\d?\\d?周|孕.{0,5}周|早孕|晚孕|中孕|子女|\\d子|\\d女|男孩|男婴|男娃|儿子|女孩|女婴|女娃|女儿|新生儿|顺产|
  流产|助产|待产|难产|平产|早产|死产|死胎|引产|剖腹产|剖宫产|刮宫术|足月产|妊娠|宫外孕|分娩|人流|药.?流|
  胎心|胎盘|头盆|先露|子痫|胎死|羊水|胎动|胎儿|胎膜|胎心|胎体|胎位|胚胎[^性|型]|活胎|脐带|胚芽|脐动脉|妊高症|妊高征|
  产前|产钳|产后|产褥|清宫|G\\d\\d?P\\d+|唐氏筛查'
  and not
  '胚胎.?(癌|腺瘤|横纹肌肉瘤|肉瘤|囊肿|发育不良性神经上皮.?肿瘤|源性或神经源性肿瘤)|胎儿上皮型'
  补充：胎盆不称，单胎，双胎,[一|二|三|四|五|六|七|八|九|十]胎，多胎，\\d胎,试管婴儿，人工受精
  
}#孕产关键词
##孕产目标人群，孕产总人群7084339

##目标人群
###2010.01.01-2020.12.31年，14-50岁女性患者，每家医院随即抽70%
final_person <- readRDS("C:/Users/center23/Desktop/EMR孕产数据/final_person.rds")
final_person <- unite(final_person,'hosp_id',hosp,id,sep='_',remove=FALSE)
length(unique(final_person$hosp_id))#目标患者量1110053
length(unique(final_person$hosp))#19家医院
##医嘱-药品
#用药#
if (FALSE){
  麦角生物碱|催产素|麦角新碱|地诺前列素|地诺前列酮|吉美前列素|卡前列甲酯|硫前列酮|米索前列醇|米非司酮
  C04AE|G02AB|G02AC|N02CA|G02AB02|G02A|G02AX|H01BB02|G02AB01|G02AB03|G02AC01|G02AD01|G02AD02|G02AD03|G02AD04|G02AD05|G02AD06|G03XB01|G03XB51
}#孕产用药筛选关键词

final_atc <- readRDS("C:/Users/center23/Desktop/EMR孕产数据/final_atc.rds")
final_atc <- rbindlist(final_atc,use.names = TRUE,fill = TRUE,idcol = 'atccode')
final_atc <- unite(final_atc,'hosp_id',hosp,id,sep='_',remove=FALSE)

drug.privacy <- final_atc[grep('麦角生物碱|催产素|麦角新碱|地诺前列素|地诺前列酮|吉美前列素|
                          卡前列甲酯|硫前列酮|米索前列醇|米非司酮',DRUG_NAME,fixed = FALSE)]#按名称


length(unique(final_atc$hosp_id))# 955140
length(unique(drug.privacy$hosp_id))#146555
#146555/955140*100=15.34%

length(final_atc$hosp_id)
length(drug.privacy$hosp_id)

nrow(final_atc)#93182790
nrow(drug.privacy)#384699


##诊断，来自门诊诊断、出院诊断、入院诊断等，有过妊娠孕产诊断,早产儿的ICD编码要带上，下在母亲诊断上,编码太多使用诊断名称正则匹配
final_diag <- readRDS("C:/Users/center23/Desktop/EMR孕产数据/final_diag.rds")
final_diag <- unite(final_diag,'hosp_id',hosp,id,sep='_',remove=FALSE)
diag.privacy2 <- final_diag[grep('怀孕|孕\\d?\\d?周|孕.{0,5}周|早孕|晚孕|中孕|新生儿|顺产|
  流产|助产|待产|难产|平产|早产|死产|死胎|引产|剖腹产|剖宫产|刮宫术|足月产|妊娠|宫外孕|分娩|人流|药.?流|胎心|胎盘|头盆|先露|子痫|胎死|
  羊水|胎动|胎儿|胎膜|胎心|胎体|胎位|胚胎[^性|型]|活胎|脐带|胚芽|脐动脉|妊高症|妊高征|产前|产钳|产后|产褥|清宫|G\\d\\d?P\\d+|唐氏筛查|
                                 胎盆不称|单胎|双胎|[一|二|三|四|五|六|七|八|九|十]胎|多胎|\\d胎|人工受精',
                                 CONDITION_NAME,fixed = FALSE)]

diag.privacy2 <- diag.privacy2[!grep('胚胎.?(癌|腺瘤|横纹肌肉瘤|肉瘤|囊肿|发育不良性神经上皮.?肿瘤|源性或神经源性肿瘤)|胎儿上皮型',
                                     CONDITION_NAME,fixed = FALSE)]

saveRDS(diag.privacy2,'C:/Users/center23/Desktop/EMR孕产数据/diag.privacy2.rds')

length(unique(final_diag$hosp_id))#1073167
length(unique(diag.privacy2$hosp_id))#312008
#309475/1073167*100=28.84%

View(unique(final_diag[CONDITION_NAME %like% '[一|二|三|四|五|六|七|八|九|十]胎']))


nrow(final_diag)#15497063
nrow(diag.privacy2)#2334160

##检验#
if (FALSE){
  去除：抗HCG-IgG抗体,抗HCG抗体IgG,抗HCG抗体IgM,雌二醇特异性不强故一并去除
  唐氏筛查：HCG修正的MOM值,βHCG5MOM值,fhCGβMoM值,β人绒毛膜促性腺激素MOM值-----有检验即算
  尿妊娠试验:阳性
  绒毛膜促性腺激素-β 10mIU/ml=10IU/L
  table(lab$type,lab$UNIT_NEW)#IU/L等同于mIu/mL，故不做单位换算
  妊娠总人群数
  IU/L=mIu/mL=U/L,
  ng/ml=ug/L
  >=10,>=25
  
  1IU/L=200ng/ml,
  1ng/ml=0.005IU/L=ug/L
  
}

final_lab <- readRDS("C:/Users/center23/Desktop/EMR孕产数据/final_lab.rds")
final_lab <- rbindlist(final_lab,use.names = TRUE,fill = TRUE,idcol = 'type')
final_lab <- unite(final_lab,'hosp_id',hosp,id,sep='_',remove=FALSE)
final_lab <- final_lab[,c('hosp_id','IDD','MEASUREMENT_NAME_NEW','VALUE_AS_NUMBER_NEW','VALUE_AS_CATEGORY_NEW','UNIT_NEW')]#无hcg指标
nrow(final_lab)#100671468
length(unique(final_lab$hosp_id))#900707


final_e2_p_hcg_20221124 <- readRDS("C:/Users/center23/Desktop/EMR孕产数据/final_e2_p_hcg_20221124.rds")
final_lab2 <- rbindlist(final_e2_p_hcg_20221124,use.names = TRUE,fill=TRUE,idcol = 'type')
final_lab2 <- unite(final_lab2,'hosp_id',hosp,id,sep = '_',remove = FALSE)
final_lab2 <- final_lab2[,c('type','hosp_id',"GROUP_MEASUREMENT_NAME","MEASUREMENT_NAME","MEASUREMENT_NAME_NEW","VALUE_AS_NUMBER",
                            "VALUE_AS_CATEGORY","CATEGORY_OF_REFERENCE","UNIT")]
final_lab2$VALUE_AS_NUMBER <- as.numeric(final_lab2$VALUE_AS_NUMBER)


View(final_lab2[type=='hcg' & UNIT %like% 'ug/L|ng/ml|ng/mL']) #554

lab.privacy1 <- final_lab2[type=='hcg'][(GROUP_MEASUREMENT_NAME %like% '妊娠' | MEASUREMENT_NAME %like% '妊娠') & 
                                          VALUE_AS_CATEGORY %like% '阳性']

lab.privacy2 <- final_lab2[type=='hcg' & UNIT %like% 'ug/L|ng/ml|ng/mL' & VALUE_AS_NUMBER>=10]

lab.privacy3 <- final_lab2[type=='hcg' & !UNIT %like% 'ug/L|ng/ml|ng/mL'][VALUE_AS_NUMBER >=25 ]

lab.privacy <- unique(rbind(lab.privacy1,lab.privacy2,lab.privacy3))


lab_diag <- final_diag[grep('葡萄胎|绒毛膜癌|绒毛膜上皮癌|绒毛膜瘤|绒毛膜腺瘤',CONDITION_NAME,fixed = FALSE)]#绒毛膜性疾病的患者

lab.privacy <- lab.privacy[!hosp_id %in% lab_diag$hosp_id]

nrow(final_lab2)+nrow(final_lab)#102509232
nrow(lab.privacy)#285245

length(unique(final_lab2$hosp_id))+length(unique(final_lab$hosp_id))#1174649
length(unique(lab.privacy$hosp_id))#93386

x <- rbind(final_lab[,'hosp_id'],final_lab2[,'hosp_id'])
x <- unique(x)
View(x)
nrow(x)#903987


##检查##

final_medtech <- readRDS("C:/Users/center23/Desktop/EMR孕产数据/final_medtech.rds")
final_medtech <- unite(final_medtech,'hosp_id',hosp,id,sep = '_',remove = FALSE)


medtech.privacy1 <- final_medtech[grep('怀孕|孕\\d?\\d?周|孕.{0,5}周|早孕|晚孕|中孕|子女|\\d子|\\d女|男孩|男婴|男娃|儿子|女孩|女婴|女娃|女儿|新生儿|顺产|
  流产|助产|待产|难产|平产|早产|死产|死胎|引产|剖腹产|剖宫产|刮宫术|足月产|妊娠|宫外孕|分娩|人流|药.?流|
  胎心|胎盘|头盆|先露|子痫|胎死|羊水|胎动|胎儿|胎膜|胎心|胎体|胎位|胚胎[^性|型]|活胎|脐带|胚芽|脐动脉|妊高症|妊高征|
  产前|产钳|产后|产褥|清宫|G\\d\\d?P\\d+|唐氏筛查',TECHNOLOGY_RESULT,fixed = FALSE)]

medtech.privacy2 <- final_medtech[grep('怀孕|孕\\d?\\d?周|孕.{0,5}周|早孕|晚孕|中孕|子女|\\d子|\\d女|男孩|男婴|男娃|儿子|女孩|女婴|女娃|女儿|新生儿|顺产|
  流产|助产|待产|难产|平产|早产|死产|死胎|引产|剖腹产|剖宫产|刮宫术|足月产|妊娠|宫外孕|分娩|人流|药.?流|
  胎心|胎盘|头盆|先露|子痫|胎死|羊水|胎动|胎儿|胎膜|胎心|胎体|胎位|胚胎[^性|型]|活胎|脐带|胚芽|脐动脉|妊高症|妊高征|
  产前|产钳|产后|产褥|清宫|G\\d\\d?P\\d+|唐氏筛查',CHECK_RESULT,fixed = FALSE)]


medtech.privacy <- unique(rbind(medtech.privacy1,medtech.privacy2))

medtech.privacy <- medtech.privacy[!grep('胚胎.?(癌|腺瘤|横纹肌肉瘤|肉瘤|囊肿|发育不良性神经上皮.?肿瘤|源性或神经源性肿瘤)|胎儿上皮型',
                                         TECHNOLOGY_RESULT,fixed = FALSE)]

medtech.privacy <- medtech.privacy[!grep('胚胎.?(癌|腺瘤|横纹肌肉瘤|肉瘤|囊肿|发育不良性神经上皮.?肿瘤|源性或神经源性肿瘤)|胎儿上皮型',
                                         CHECK_RESULT,fixed = FALSE)]

nrow(final_medtech)#6790300
nrow(medtech.privacy)#549078
length(unique(final_medtech$hosp_id))#852143
length(unique(medtech.privacy$hosp_id))# 172735


##手术##
final_oper <- readRDS("C:/Users/center23/Desktop/EMR孕产数据/final_oper.rds")
final_oper <- unite(final_oper,'hosp_id',hosp,id,sep = '_',remove = FALSE)

oper.privacy <- final_oper[grep('怀孕|孕\\d?\\d?周|孕.{0,5}周|早孕|晚孕|中孕|子女|\\d子|\\d女|男孩|男婴|男娃|儿子|女孩|女婴|女娃|女儿|新生儿|顺产|
  流产|助产|待产|难产|平产|早产|死产|死胎|引产|剖腹产|剖宫产|刮宫术|足月产|妊娠|宫外孕|分娩|人流|药.?流|
  胎心|胎盘|头盆|先露|子痫|胎死|羊水|胎动|胎儿|胎膜|胎心|胎体|胎位|胚胎[^性|型]|活胎|脐带|胚芽|脐动脉|妊高症|妊高征|
  产前|产钳|产后|产褥|清宫|G\\d\\d?P\\d+|唐氏筛查',PROCEDURE_NAME,fixed = FALSE)]

nrow(final_oper)#1604579
nrow(oper.privacy)#184335
length(unique(final_oper$hosp_id))# 767693
length(unique(oper.privacy$hosp_id))#157027


##病历

final_note <- readRDS("C:/Users/center23/Desktop/EMR孕产数据/final_note.rds")
note.privacy <- readRDS("C:/Users/center23/Desktop/EMR孕产数据/note.privacy.rds")

if (FALSE){
note.privacy <- final_note[grep('怀孕|孕\\d?\\d?周|孕.{0,5}周|早孕|晚孕|中孕|子女|\\d子|\\d女|男孩|男婴|男娃|儿子|女孩|女婴|女娃|女儿|新生儿|顺产|
  流产|助产|待产|难产|平产|早产|死产|死胎|引产|剖腹产|剖宫产|刮宫术|足月产|妊娠|宫外孕|分娩|人流|药.?流|
  胎心|胎盘|头盆|先露|子痫|胎死|羊水|胎动|胎儿|胎膜|胎心|胎体|胎位|胚胎[^性|型]|活胎|脐带|胚芽|脐动脉|妊高症|妊高征|
  产前|产钳|产后|产褥|清宫|G\\d\\d?P\\d+|唐氏筛查',NOTE_TEXT,fixed = FALSE)]
saveRDS(note.privacy,file = 'C:/Users/center23/Desktop/EMR孕产数据/note.privacy.rds')
}

final_note <- unite(final_note,'hosp_id',hosp,id,sep = '_',remove = FALSE)
note.privacy <- unite(note.privacy,'hosp_id',hosp,id,sep = '_',remove = FALSE)


nrow(note.privacy)#2534940
nrow(final_note)# 8473462
length(unique(final_note$hosp_id))#588963
length(unique(note.privacy$hosp_id))#393550
if(FALSE){
nrow(unique(final_note[NOTE_TYPE_NEW=='病程记录'][,'hosp_id']))
nrow(unique(note.privacy[NOTE_TYPE_NEW=='病程记录'][,'hosp_id']))


nrow(unique(final_note[NOTE_TYPE_NEW=='入院记录'][,'hosp_id']))
nrow(unique(note.privacy[NOTE_TYPE_NEW=='入院记录'][,'hosp_id']))

nrow(unique(final_note[NOTE_TYPE_NEW %like%'入院记录'][,'hosp_id']))
nrow(unique(note.privacy[NOTE_TYPE_NEW %like%'入院记录'][,'hosp_id']))


nrow((final_note[NOTE_TYPE_NEW =='入院记录'][,'hosp_id']))
nrow((note.privacy[NOTE_TYPE_NEW =='入院记录'][,'hosp_id']))

nrow(unique(final_note[NOTE_TYPE_NEW=='出院记录'][,'hosp_id']))
nrow(unique(note.privacy[NOTE_TYPE_NEW=='出院记录'][,'hosp_id']))

nrow(unique(final_note[NOTE_TYPE_NEW=='转科记录'][,'hosp_id']))
nrow(unique(note.privacy[NOTE_TYPE_NEW=='转科记录'][,'hosp_id']))

nrow(unique(final_note[NOTE_TYPE_NEW=='护理记录'][,'hosp_id']))
nrow(unique(note.privacy[NOTE_TYPE_NEW=='护理记录'][,'hosp_id']))

nrow(unique(final_note[NOTE_TYPE_NEW=='会诊记录'][,'hosp_id']))
nrow(unique(note.privacy[NOTE_TYPE_NEW=='会诊记录'][,'hosp_id']))


nrow(final_note[NOTE_TYPE_NEW=='会诊记录'][,'hosp_id'])
nrow(note.privacy[NOTE_TYPE_NEW=='会诊记录'][,'hosp_id'])

nrow(final_note[NOTE_TYPE_NEW=='护理记录'][,'hosp_id'])
nrow(note.privacy[NOTE_TYPE_NEW=='护理记录'][,'hosp_id'])

nrow(unique(final_note[NOTE_TYPE_NEW=='死亡记录'][,'hosp_id']))
nrow(unique(note.privacy[NOTE_TYPE_NEW=='死亡记录'][,'hosp_id']))


nrow(unique(final_note[NOTE_TYPE_NEW=='手术操作记录'][,'hosp_id']))
nrow(unique(note.privacy[NOTE_TYPE_NEW=='手术操作记录'][,'hosp_id']))

nrow(unique(final_note[NOTE_TYPE_NEW=='知情同意书'][,'hosp_id']))
nrow(unique(note.privacy[NOTE_TYPE_NEW=='知情同意书'][,'hosp_id']))

nrow(unique(final_note[!NOTE_TYPE_NEW %in% c('病程记录','入院记录','出院记录','转科记录','会诊记录','护理记录','死亡记录',
                                             '手术操作记录','知情同意书')][,'hosp_id']))

nrow(unique(note.privacy[!NOTE_TYPE_NEW %in% c('病程记录','入院记录','出院记录','转科记录','会诊记录','护理记录','死亡记录',
                                               '手术操作记录','知情同意书')][,'hosp_id']))


nrow(final_note[!NOTE_TYPE_NEW %in% c('病程记录','入院记录','出院记录','转科记录','会诊记录','护理记录','死亡记录',
                                      '手术操作记录','知情同意书')][,'hosp_id'])

nrow(note.privacy[!NOTE_TYPE_NEW %in% c('病程记录','入院记录','出院记录','转科记录','会诊记录','护理记录','死亡记录',
                                        '手术操作记录','知情同意书')][,'hosp_id'])


nrow(final_note[NOTE_TYPE_NEW=='知情同意书'][,'hosp_id'])
nrow(note.privacy[NOTE_TYPE_NEW=='知情同意书'][,'hosp_id'])

sort(unique(final_note$hosp))

#"1"  "12" "13" "14" "15" "17" "19" "2"  "3"  "4"  "5"  "6"  "7"  "8"  "9" 无10,11,16,18


unique(final_note$hosp)
}


###过敏史，去掉11号医院
final_allergy <- readRDS("C:/Users/center23/Desktop/NLP/final_allergy.rds")
final_allergy <- unite(final_allergy,'hosp_id',hosp,id,sep = '_',remove = FALSE)
final_allergy11 <- final_allergy[!hosp=='11']

allergy.privacy11 <- final_allergy11[NEG==''][grep('怀孕|孕\\d?\\d?周|孕.{0,5}周|早孕|晚孕|中孕|子女|\\d子|\\d女|男孩|男婴|男娃|儿子|女孩|女婴|女娃|女儿|新生儿|顺产|
  流产|助产|待产|难产|平产|早产|死产|死胎|引产|剖腹产|剖宫产|刮宫术|足月产|妊娠|宫外孕|分娩|人流|药.?流|
  胎心|胎盘|头盆|先露|子痫|胎死|羊水|胎动|胎儿|胎膜|胎心|胎体|胎位|胚胎[^性|型]|活胎|脐带|胚芽|脐动脉|妊高症|妊高征|
  产前|产钳|产后|产褥|清宫|G\\d\\d?P\\d+|唐氏筛查',ALLERGY_SOURCE,fixed = FALSE)]

nrow(final_allergy11)
nrow(allergy.privacy11)
length(unique(final_allergy11$hosp_id))
length(unique(final_allergy11$hosp))

View(allergy.privacy11)


###主诉，去掉编号11医院

final_chiefcomplaint <- readRDS("C:/Users/center23/Desktop/NLP/final_chiefcomplaint.rds")
final_chiefcomplaint <- unite(final_chiefcomplaint,'hosp_id',hosp,id,sep = '_',remove = FALSE)
final_chiefcomplaint <- final_chiefcomplaint[,cc:=paste0(BODY_PART,SYMPTOM_DESC,DISEASE_NAME,OPERATION,LAB_ABNORMAL,EXAM_ABNORMAL,SYMPTOM_NEG,SYMPTOM_EXTENT)]
final_chiefcomplaint11 <- final_chiefcomplaint[!hosp=='11']


chiefcomplaint.privacy11 <- final_chiefcomplaint11[grep('怀孕|孕\\d?\\d?周|孕.{0,5}周|早孕|晚孕|中孕|子女|\\d子|\\d女|男孩|男婴|男娃|儿子|女孩|女婴|女娃|女儿|新生儿|顺产|
  流产|助产|待产|难产|平产|早产|死产|死胎|引产|剖腹产|剖宫产|刮宫术|足月产|妊娠|宫外孕|分娩|人流|药.?流|
  胎心|胎盘|头盆|先露|子痫|胎死|羊水|胎动|胎儿|胎膜|胎心|胎体|胎位|胚胎[^性|型]|活胎|脐带|胚芽|脐动脉|妊高症|妊高征|
  产前|产钳|产后|产褥|清宫|G\\d\\d?P\\d+|唐氏筛查|停经',cc,fixed = FALSE)]##增加停经关键词，大部分停经与妊娠有关

View(chiefcomplaint1129)

chiefcomplaint1129 <- chiefcomplaint.privacy11[!SYMPTOM_DESC%like% '停经']

nrow(final_chiefcomplaint11)
nrow(chiefcomplaint.privacy11)

length(unique(final_chiefcomplaint11$hosp_id))

length(unique(chiefcomplaint.privacy11$hosp_id))

length(unique(final_chiefcomplaint11$hosp))


###疾病史，去除编号11的医院

final_disease_20220624 <- readRDS("C:/Users/center23/Desktop/NLP/final_disease_20220624.rds")
final_disease_20220624 <- unite(final_disease_20220624,'hosp_id',hosp,id,sep = '_',remove = FALSE)

sort(unique(final_disease_20220624$hosp))

length(unique(final_disease_20220624$hosp))#16家医院

final_disease_20220624_11 <- final_disease_20220624[!hosp=='11']

disease.privacy_11<- final_disease_20220624_11[WHETHER_DISEASE==''][grep('怀孕|孕\\d?\\d?周|孕.{0,5}周|早孕|晚孕|中孕|子女|\\d子|\\d女|男孩|男婴|男娃|儿子|女孩|女婴|女娃|女儿|顺产|
  流产|助产|待产|难产|平产|早产|死产|死胎|引产|剖腹产|剖宫产|刮宫术|足月产|妊娠|宫外孕|分娩|人流|药.?流|
  胎心|胎盘|头盆|子痫|胎死|羊水|胎动|胎儿|胎膜|胎心|胎体|胎位|胚胎[^性|型]|活胎|脐带|胚芽|脐动脉|妊高症|妊高征|
  产前|产钳|产后|产褥|清宫|G\\d\\d?P\\d+|唐氏筛查', DISEASE_NAME,fixed = FALSE)]

disease.privacy_11<-disease.privacy_11[!grep('胚胎.?(癌|腺瘤|横纹肌肉瘤|肉瘤|囊肿|发育不良性神经上皮.?肿瘤|源性或神经源性肿瘤)|胎儿上皮型',
                                             DISEASE_NAME,fixed = FALSE)]

View(disease.privacy_11)

unique(disease.privacy_11$DISEASE_NAME)

unique(final_disease_20220624$WHETHER_DISEASE)

View(disease.privacy[WHETHER_DISEASE==''])

nrow(final_disease_20220624_11)
nrow(disease.privacy_11)
length(unique(final_disease_20220624_11$hosp_id))

length(unique(disease.privacy_11$hosp_id))


#烟酒史,不导入


###家族史，去掉编号11医院


final_family <- readRDS("C:/Users/center23/Desktop/NLP/final_family.rds")
final_family <- unite(final_family,'hosp_id',hosp,id,sep = '_',remove = FALSE)
final_family <- final_family[!hosp=='11']

family.privacy <- final_family[grep('怀孕|孕\\d?\\d?周|孕.{0,5}周|早孕|晚孕|中孕|子女|\\d子|\\d女|男孩|男婴|男娃|儿子|女孩|女婴|女娃|女儿|顺产|
  流产|助产|待产|难产|平产|早产|死产|死胎|引产|剖腹产|剖宫产|刮宫术|足月产|妊娠|宫外孕|分娩|人流|药.?流|
  胎心|胎盘|头盆|子痫|胎死|羊水|胎动|胎儿|胎膜|胎心|胎体|胎位|胚胎[^性|型]|活胎|脐带|胚芽|脐动脉|妊高症|妊高征|
  产前|产钳|产后|产褥|清宫|G\\d\\d?P\\d+|唐氏筛查',DIAG,fixed = FALSE)]
family.privacy <- family.privacy[!WHETHER%like%'否认|无' & (RELATION==''|RELATION==' ')]

View(family.privacy)

length(unique(final_family$hosp_id))
length(unique(family.privacy$hosp_id))
nrow(final_family)
nrow(family.privacy)


#婚育史
final_marrige <- readRDS("C:/Users/center23/Desktop/NLP/final_marrige.rds")
final_marrige <- unite(final_marrige,'hosp_id',hosp,id,sep = '_',remove = FALSE)

marrige.privacy <- final_marrige[GENERATE_STATUS=='是'|GRAVIDA_NUM>0|PARA_NUM>0|ABORTION_NUM>0|STILLBIRTH_NUM>0|BOY_NUM>0|GIRL_NUM>0|CHILD_NUM>0]

length(unique(marrige.privacy$hosp_id))

length(unique(final_marrige$hosp))
nrow(final_marrige)
nrow(marrige.privacy)

View(distinct(marrige.privacy$hosp_id))

###手术史，去掉编号11医院

final_oper_20220624 <- readRDS("C:/Users/center23/Desktop/NLP/final_oper_20220624.rds")
final_oper_20220624 <- unite(final_oper_20220624,'hosp_id',hosp,id,sep = '_',remove = FALSE)
final_oper_20220624 <- final_oper_20220624[!hosp=='11']

oper.privacy1 <- final_oper_20220624[grep('怀孕|孕\\d?\\d?周|孕.{0,5}周|早孕|晚孕|中孕|子女|\\d子|\\d女|男孩|男婴|男娃|儿子|女孩|女婴|女娃|女儿|顺产|
  流产|助产|待产|难产|平产|早产|死产|死胎|引产|剖腹产|剖宫产|刮宫术|足月产|妊娠|宫外孕|分娩|人流|药.?流|
  胎心|胎盘|头盆|子痫|胎死|羊水|胎动|胎儿|胎膜|胎心|胎体|胎位|胚胎[^性|型]|活胎|脐带|胚芽|脐动脉|妊高症|妊高征|
  产前|产钳|产后|产褥|清宫|G\\d\\d?P\\d+|唐氏筛查',DISEASE_OPERATION,fixed = FALSE)]

oper.privacy2 <-final_oper_20220624[grep('怀孕|孕\\d?\\d?周|孕.{0,5}周|早孕|晚孕|中孕|子女|\\d子|\\d女|男孩|男婴|男娃|儿子|女孩|女婴|女娃|女儿|顺产|
  流产|助产|待产|难产|平产|早产|死产|死胎|引产|剖腹产|剖宫产|刮宫术|足月产|妊娠|宫外孕|分娩|人流|药.?流|
  胎心|胎盘|头盆|子痫|胎死|羊水|胎动|胎儿|胎膜|胎心|胎体|胎位|胚胎[^性|型]|活胎|脐带|胚芽|脐动脉|妊高症|妊高征|
  产前|产钳|产后|产褥|清宫|G\\d\\d?P\\d+|唐氏筛查',DISEASE_NAME,fixed = FALSE)]

oper.privacy <- unique(rbind(oper.privacy1,oper.privacy2))

nrow(final_oper_20220624)
nrow(oper.privacy)


length(unique(final_oper_20220624$hosp_id))
length(unique(oper.privacy$hosp_id))

length(unique(final_oper_20220624$hosp))


#毒物接触史
final_toxic_20220704 <- readRDS("C:/Users/center23/Desktop/NLP/final_toxic_20220704.rds")
final_toxic_20220704 <- unite(final_toxic_20220704,'hosp_id',hosp,id,sep = '_',remove = FALSE)

toxic.privacy <- final_toxic_20220704[grep('怀孕|孕\\d?\\d?周|孕.{0,5}周|早孕|晚孕|中孕|子女|\\d子|\\d女|男孩|男婴|男娃|儿子|女孩|女婴|女娃|女儿|顺产|
  流产|助产|待产|难产|平产|早产|死产|死胎|引产|剖腹产|剖宫产|刮宫术|足月产|妊娠|宫外孕|分娩|人流|药.?流|
  胎心|胎盘|头盆|子痫|胎死|羊水|胎动|胎儿|胎膜|胎心|胎体|胎位|胚胎[^性|型]|活胎|脐带|胚芽|脐动脉|妊高症|妊高征|
  产前|产钳|产后|产褥|清宫|G\\d\\d?P\\d+|唐氏筛查',TOXIC_ITEM,fixed = FALSE)]
toxic.privacy <- toxic.privacy[TOXIC_WHETHER=='有']

##识别人群
person.privacy <- rbind((drug.privacy[,'hosp_id']),diag.privacy2[,'hosp_id'],lab.privacy[,'hosp_id'],
                        medtech.privacy[,'hosp_id'],oper.privacy[,'hosp_id'],note.privacy[,'hosp_id'],allergy.privacy11[,'hosp_id'],
                        chiefcomplaint.privacy11[,'hosp_id'],disease.privacy_11[,'hosp_id'],family.privacy[,'hosp_id'],marrige.privacy[,'hosp_id'],
                        oper.privacy[,'hosp_id'],toxic.privacy[,'hosp_id'])
person.privacy <- unique(person.privacy)


saveRDS(person.privacy,file = 'C:/Users/center23/Desktop/NLP/person.privacy.2.rds')

nrow(person.privacy)#688268

final_person <- as.data.table(final_person)

final.person.privacy <- final_person[,type:=ifelse(hosp_id %in% person.privacy.2$hosp_id,1,0)]#0表示无孕产信息，1表示有孕产信息

saveRDS(final.person.privacy,'C:/Users/center23/Desktop/NLP/final.person.privacy.rds')#保存最终识别有无孕产信息的患者总结果


set.seed(2)
sample.person <- final_person_last[sample(1:nrow(final_person_last),1000),]#随即抽取1000条验证
sample.person <- sample.person[,-c('cdc_tracked','BIRTHDAY','hosp','id')]

sample.person <-sample(nrow(final_person_last),1000)

#if(FALSE){
  person <- unite(person,'hosp_id',hosp,id,sep = '_',remove = FALSE)
  final_person <- unite(final_person,'hosp_id',hosp,id,sep = '_',remove = FALSE)
  x <- inner_join(final_person, person,by='hosp_id')
}与诊断提取的取交集

##合并两次随机抽取的数据
sample1000 <- read.csv('D:/center23/NLP/sp/sample1000.csv',header = TRUE)

sample1000 <- sample1000[,c(2:8)]

sample20231007 <- rbind(sample.person,sample1000)

sample20231007.2 <- unique(sample20231007)


View(sample20231007.2)
View(final_person_last)
View(sample.person)
